# Supplementary material for: Dynamic phenotypic reprogramming and chemoresistance induced by lung fibroblasts in small cell lung cancer
Source: Sci Rep. 2024 Feb 5;14:2884. doi: 10.1038/s41598-024-52687-z (PMC10838940; doi:10.1038/s41598-024-52687-z)
Supplement: Supplementary file 1 — Supplementary Table S1. [file 41598_2024_52687_MOESM1_ESM.xlsx]

## Sheet: Table S1
Supplementary Table S1: Information of SCLC tissue array	组织芯片说明书（仅供科研使用）
No.	R801001
Location	Age	Gender	pathology	TNM	Stage	Source
A1	65	Male	SCLC	T1bN0M0	IA2	Primary
A2	65	Male	SCLC	T1bN0M0	IA2	Primary
A3	62	Male	SCLC	T1cN0M0	IA3	Primary
A4	62	Male	SCLC	T1cN0M0	IA3	Primary
A5	54	Male	SCLC	T1cN0M0	IA3	Primary
A6	54	Male	SCLC	T1cN0M0	IA3	Primary
A7	51	Female	SCLC	T2aN0M0	IB	Primary
A8	51	Female	SCLC	T2aN0M0	IB	Primary
A9	47	Male	SCLC	T2aN0M0	IB	Primary
A10	47	Male	SCLC	T2aN0M0	IB	Primary
B1	16	Male	SCLC	T2aN0M0	IB	Primary
B2	16	Male	SCLC	T2aN0M0	IB	Primary
B3	67	Male	SCLC	T2bN0M0	IIA	Primary
B4	67	Male	SCLC	T2bN0M0	IIA	Primary
B5	67	Male	SCLC	T1cN1M0	IIB	Primary
B6	67	Male	SCLC	T1cN1M0	IIB	Primary
B7	60	Male	SCLC	T1cN1M0	IIB	Primary
B8	60	Male	SCLC	T1cN1M0	IIB	Primary
B9	69	Female	SCLC	T2aN1M0	IIB	Primary
B10	69	Female	SCLC	T2aN1M0	IIB	Primary
C1	56	Male	SCLC	T2aN1M0	IIB	Primary
C2	56	Male	SCLC	T2aN1M0	IIB	Primary
C3	39	Male	SCLC	T2aN1M0	IIB	Primary
C4	39	Male	SCLC	T2aN1M0	IIB	Primary
C5	58	Male	SCLC	T2aN1M0	IIB	Primary
C6	58	Male	SCLC	T2aN1M0	IIB	Primary
C7	42	Female	SCLC	T2aN1M0	IIB	Primary
C8	42	Female	SCLC	T2aN1M0	IIB	Primary
C9	51	Female	SCLC	T2aN1M0	IIB	Primary
C10	51	Female	SCLC	T2aN1M0	IIB	Primary
D1	49	Female	SCLC	T2aN1M0	IIB	Primary
D2	49	Female	SCLC	T2aN1M0	IIB	Primary
D3	56	Female	SCLC	T2aN1M0	IIB	Primary
D4	56	Female	SCLC	T2aN1M0	IIB	Primary
D5	36	Male	SCLC	T2aN1M0	IIB	Primary
D6	36	Male	SCLC	T2aN1M0	IIB	Primary
D7	52	Male	SCLC	T2aN1M0	IIB	Primary
D8	52	Male	SCLC	T2aN1M0	IIB	Primary
D9	53	Female	SCLC	T1cN2M0	IIIA	Primary
D10	53	Female	SCLC	T1cN2M0	IIIA	Primary
E1	42	Female	SCLC	T3N1M0	IIIA	Primary
E2	42	Female	SCLC	T3N1M0	IIIA	Primary
E3	47	Female	SCLC	T3N1M0	IIIA	Primary
E4	47	Female	SCLC	T3N1M0	IIIA	Primary
E5	54	Male	SCLC	T4aN1M0	IIIA	Primary
E6	54	Male	SCLC	T4aN1M0	IIIA	Primary
E7	65	Male	SCLC	T3N1M0	IIIA	Primary
E8	65	Male	SCLC	T3N1M0	IIIA	Primary
E9	37	Female	SCLC	T2bN2M0	IIIA	Primary
E10	37	Female	SCLC	T2bN2M0	IIIA	Primary
F1	61	Male	SCLC	T3N1M0	IIIA	Primary
F2	61	Male	SCLC	T3N1M0	IIIA	Primary
F3	41	Male	SCLC	T4N2M0	IIIB	Primary
F4	41	Male	SCLC	T4N2M0	IIIB	Primary
F5	38	Male	SCLC	T3N0M1b	IVA	Primary
F6	38	Male	SCLC	T3N0M1b	IVA	Primary
F7	67	Female	Compound SCLC	T3N1M0	IIIA	Primary
F8	67	Female	Compound SCLC	T3N1M0	IIIA	Primary
F9	65	Male	Compound SCLC	T1bN0M0	IA2	Primary
F10	65	Male	Compound SCLC	T1bN0M0	IA2	Primary
G1	61	Male	Compound SCLC	T1cN1M0	IIB	Primary
G2	61	Male	Compound SCLC	T1cN1M0	IIB	Primary
G3	42	Male	Compound SCLC	T3N0M0	IIB	Primary
G4	42	Male	Compound SCLC	T3N0M0	IIB	Primary
G5	59	Male	SCLC with squamous differentiation	T3N2M0	IIIB	Primary
G6	59	Male	SCLC with squamous differentiation	T3N2M0	IIIB	Primary
G7	67	Male	SCLC with squamous differentiation	T1cN0M0	IA3	Primary
G8	67	Male	SCLC with squamous differentiation	T1cN0M0	IA3	Primary
G9	63	Male	SCLC with squamous differentiation	T2aN0M0	IB	Primary
G10	63	Male	SCLC with squamous differentiation	T2aN0M0	IB	Primary
H1	72	Male	SCLC with squamous differentiation	T2aN0M0	IB	Primary
H2	72	Male	SCLC with squamous differentiation	T2aN0M0	IB	Primary
H3	65	Male	SCLC with squamous differentiation	T2bN1M0	IIB	-
H4	65	Male	SCLC with squamous differentiation	T2bN1M0	IIB	-
H5	2	Female	Normal lung tissue	-	-	-
H6	2	Female	Normal lung tissue	-	-	-
H7	47	Male	Normal lung tissue	-	-	-
H8	47	Male	Normal lung tissue	-	-	-
H9	24	Male	Normal lung tissue	-	-	-
H10	24	Male	Normal lung tissue	-	-	-
